# Supplementary material for: Anti-GD2 induced allodynia in rats can be reduced by pretreatment with DFMO
Source: PLoS One. 2020 Jul 22;15(7):e0236115. doi: 10.1371/journal.pone.0236115 (PMC7375533; doi:10.1371/journal.pone.0236115)
Supplement: S1 Raw data — (XLSX) [file pone.0236115.s005.xlsx]

## Sheet: Diccianni et al raw data
				Paw Withdrawl reflex response									AUC analyses		Rat serum polyamine and DFMO levels					Figure 1A/1C:	Paw Withdrawl reflex (pain, allodynia), Repeated Measures (RM) ANOVA
14G2a [mg/kg]	rat#	exp #	DFMO treatment	0h	0.5h	1h	2h	3h	4h	5h	8h	24h	AUC24	AUC8	putr µM	spmd µM	spermine µM	DFMO µM			comparison	RM ANOVA Exact p value	reported p value
1	UT3	6	0% DFMO	15	15	13.85	6.7	6.7	15	5.58	9.49	5.16	192.3	82.4	0.472	1.457	0.1129	0			1 mg/kg/0% DFMO (N=14)	p=1.628E-8	p<0.001
1	UT4	6	0% DFMO	15	4.24	4.18	2.25	2.23	2.25	3.68	2.67	15	168.5	36.5	0.4875	2.033	0.09373	0			1 mg/kg/0.25% DFMO (N=10)	p=1.88E-4	p<0.001
1	UT7	12	0% DFMO	15	15	15	6.7	15	15	6.49	15	13.85	325.5	102.6	1.098	2.466	0.2053	0			1 mg/kg/0.5% DFMO (N=10)	p=0.003	p<0.005
1	UT8	12	0% DFMO	15	15	6.49	7.28	5.39	9.49	1.87	15	15	304.5	75.52	1.046	1.9	0.1012	0			1 mg/kg/1% DFMO (N=8)	p=0.092	p>0.05
1	UT15	12	0% DFMO	15	9.49	13.85	7.38	5.16	1.41	4.22	9.23	4.97	168.7	60.68	0.3549	2.163	0.113	0			2 mg/kg/0% DFMO (N=6)	p=2.979E-4	p<0.001
1	UT16	12	0% DFMO	13.33	15	15	5.16	15	7.38	15	7.38	15	269.7	94.09	0.4776	1.804	0.1136	0			2 mg/kg/1% DFMO (N=12)	p=3.052E-8	p<0.001
1	UT23	2	0% DFMO	15	4.24	2.67	3.06	0.44	3.5	2.25	0.98	15	148.7	32.12	0.5499	1.477	0.1276	0		Figure 1A/1C:	Post-hoc analyses, see Table 1
1	UT24	2	0% DFMO	15	5.58	3.47	15	2.88	1.44	4.47	1.83	15	174.8	49.67	0.5162	1.153	0.03926	0
1	UT29	3	0% DFMO	15	7.38	6.12	4.55	13.85	15	3.29	9.49	6.98	198	70.67	0.5967	0.9672	0.04441	0		Figure 1B:	ANOVA AUC8h, p=0.077
1	UT30	3	0% DFMO	15	5.16	3.68	4.92	2.23	2.88	2.72	6.49	6.7	140	39.11	1.097	1.429	0.08051	0			AUC8h Post Hoc test	Fisher LSD test	reported p value
1	UT33	3	0% DFMO	15	3.11	4.93	5.58	1.87	1.87	2.72	2.23	6.98	100.8	33.3	0.3606	1.348	0.04224	0			1 mg/kg, 0% vs 0.25%	0.067	p>0.05
1	UT34	3	0% DFMO	15	15	15	15	6.85	15	15	15	15	351.9	111.9	1.134	1.474	0.08968	0			1 mg/kg, 0% vs 0.5%	0.137	p>0.05
1	UT39	5	0% DFMO	15	15	7.38	15	15	6.1	9.23	11.66	15	302.1	94.37	0.2201	1.373	0.07341	0			1 mg/kg, 0% vs 1%	0.016	p<0.05
1	UT40	5	0% DFMO	15	15	11.66	4.93	7.38	9.49	2.25	5.36	11.66	190.5	69.4	1.102	1.462	0.1996	0			1 mg/kg, 0.25% vs 0.5%	0.735	p>0.05
1	UT9	12	0.25% DFMO	15	13.05	15	15	15	11.05	15	15	15	355.1	114	0.23705	x	x	4.86			1 mg/kg, 0.25% vs 1%	0.486	p>0.05
1	UT10	12	0.25% DFMO	15	15	15	15	15	15	15	15	15	360	120	0.307736	x	x	2.904			1 mg/kg, 0.5% vs 1%	0.312	p>0.05
1	UT13	12	0.25% DFMO	15	15	15	15	15	11.05	15	15	15	360	120	0.5615	x	x	14.789
1	UT14	12	0.25% DFMO	15	15	6.98	5.58	5.39	9.25	8.66	15	9.82	275	78.27	0.437138	x	x	33.078		Figure 1D:	comparison	AUC24	reported p value
1	UT21	2	0.25% DFMO	15	15	4.55	1.17	4.16	6.09	4.16	4.16	6.09	122.6	49.84	0.264266	x	x	6.777		t-test	2 mg/kg, 0% vs 1%	0.0079 (with welch correction)	p<0.01
1	UT22	2	0.25% DFMO	13.85	15	6.85	0.95	4.74	11.66	9.66	4.93	15	244.9	70.88	0.332684	x	x	5.142
1	UT31	3	0.25% DFMO	15	15	15	15	15	8.34	6.49	15	15	336.3	104.8	0.55079	x	x	21.345
1	UT32	3	0.25% DFMO	15	15	10.6	10.6	15	7.38	10.6	15	15	331.8	95.07	0.376532	x	x	4.616		Figure 2	ANOVA serum DFMO, p=0.019
1	UT27	3	0.25% DMFO	15	6.12	2.72	1.89	7.38	6.49	2.25	10.6	6.12	178.7	47.98	0.201266	x	x	38.328		ANOVA/Post-hoc	Post Hoc test	Fisher LSD test	reported p value
1	UT28	3	0.25% DMFO	15	15	11.66	4.01	2.25	15	9.82	5.58	6.98	169.7	74.31	0.198872	x	x	45.904		DFMO	0.25% vs 0.5%	0.885	p>0.05
1	UT11	12	0.5% DFMO	15	15	1.17	15	15	3.06	3.68	2	3.85	102.3	64.34	0.388376	x	x	10.917			0.25% vs 1%*	0.025	p<0.05
1	UT12	12	0.5% DFMO	15	15	1.57	15	2.67	5.36	1.41	15	15	300.8	71.01	0.367082	x	x	17.891			0.5% vs 1%*	0.017	p<0.05
1	UT17	12	0.5% DFMO	15	15	4.92	4.01	7.38	7.38	11.66	9.82	13.85	261.1	74.6	0.42416	x	x	8.489			*1% DFMO: 1 + 2 mg/kg animals
1	UT18	12	0.5% DFMO	15	15	15	9.49	15	8.34	6.12	15	7.84	272.8	95.37	0.297782	x	x	15.178
1	UT19	2	0.5% DFMO	15	15	13.85	4.16	3.68	6.85	15	4.93	15	233.2	78.47	0.155654	x	x	17.885		Figure 3	ANOVA serum putrescene, p=1.813E-4
1	UT20	2	0.5% DFMO	15	10.6	9.82	7.84	0.99	1.87	1.85	3.06	15	179.9	51.03	0.253934	x	x	8.277		ANOVA/Post-hoc	Post Hoc test	Fisher LSD test	reported p value
1	UT35	3	0.5% DFMO	15	10.6	15	13.85	15	15	15	15	15	356.7	114.5	0.302192	x	x	8.068		Putrescene	1 mg/kg, 0% vs 0.25%	0.0006588	p>0.01
1	UT36	3	0.5% DFMO	15	15	15	15	15	15	13.85	15	15	357.7	118.9	0.183122	x	x	25.381			1 mg/kg, 0% vs 0.5%	0.0001976	p<0.01
1	UT37	5	0.5% DFMO	15	7.38	13.85	11.05	15	11.05	10.6	15	15	338.6	98.93	0.38132	x	x	34.735			1 mg/kg, 0% vs 1%	0.0004522	p<0.01
1	UT38	5	0.5% DFMO	15	15	7.38	3.68	15	2.72	6.09	5.16	15	219.4	70.03	0.34604	x	x	18.327			1 mg/kg, 0.25% vs 0.5%	0.705	p>0.05
1	UT1	6	1% DFMO	15	15	9.82	15	15	15	15	15	6.12	285.1	110.4	0.3597	1.5	0.1574	76.127			1 mg/kg, 0.25% vs 1%	0.626	p>0.05
1	UT2	6	1% DFMO	15	15	8.66	4.92	6.49	15	15	1.77	7.59	151.7	78.14	x	2.37	0.1049	37.947			1 mg/kg, 0.5% vs 1%	0.885	p>0.05
1	UT5	6	1% DFMO	15	15	15	15	1.57	3.68	15	15	15	335.3	95.25	0.338	0.6925	0.1276	20.115
1	UT6	6	1% DFMO	15	15	15	15	15	15	7.29	11.66	6.98	248.7	104.9	0.1952	0.5746	0.07382	20.885
1	UT41	5	1% DFMO	15	15	13.01	5.58	2.72	1.19	4.93	5.36	2.92	114.6	56.75	0.3468	1.141	0.1843	29.738		Described in text/Fig 3:
1	UT42	5	1% DFMO	15	15	15	15	15	9.49	15	15	15	354.5	114.5	0.204	0.5435	0.07091	9.697		t-test	comparison	t-test Exact p value	reported p value		Table 1: Bonferroni comparisons vs pre-injections
1	UT25	3	1% DFMO	13.85	15	10.6	6.47	5.58	15	6.7	15	15	321.9	88.78	0.2437	0.2682	0.01166	22.877		Putrescene	2mg/0% vs 2mg/1%	0.000306	p<0.001		S1A: 1 mg 14G2a					S1B: 2 mg 14G2a
1	UT26	3	1% DFMO	15	15	13.01	15	15	15	15	15	15	358.5	118	0.3741	0.5941	0.2097	33.26		Putrescene	1mg/1% vs 2mg/1%	0.84	p>0.05		Time	0% DFMO	0.25% DFMO	0.5% DFMO	1% DFMO	0% DFMO	1% DFMO
2	UT45	7	0% DFMO	15	15	13.85	11.66	4.24	4.01	2.25	2.25	2	83.42	61.76	0.7386	1.313	0.07821	0							0h vs 0.5h	0.035	1	1	1	1	0.184
2	UT46	7	0% DFMO	15	2.72	4.97	3.39	1.57	1.57	3.11	6.1	5.39	122.7	33.63	0.6296	0.991	0.04535	0							0h vs 1h	0.000647	0.064	0.237	1	0.000177	0.03
2	UT53	7	0% DFMO	15	15	5.16	4.01	3.47	2	3.47	1.19	3.06	67.33	43.33	1.453	1.168	0.1898	0		t-test	comparison	t-test Exact p value	reported p value		0h vs 2h	8.54e-06	0.000606	0.296	1	9.78e-06	5.78e-05
2	UT54	7	0% DFMO	15	15	5.16	6.85	2.72	2.88	5.39	1.83	3.06	80.22	48.86	0.8282	1.592	0.126	0		Spermidine	1 mg/kg, 0% vs 1%	p=0.012	p<0.05		0h vs 3h	2.45e-05	0.024	0.655	0.278	6.05e-08	6.18e-07
2	UT55	8	0% DFMO	15	11.66	1.6	4.24	3.39	2.25	6.46	5.18	6.1	131.6	45.33	0.6901	1.402	0.1146	0		Spermine	1 mg/kg, 0% vs 1%	p=0.56	p>0.05		0h vs 4h	1.45e-05	0.041	0.007	1	2.45e-08	7.9e-07
2	UT56	8	0% DFMO	15	15	9.82	2	1.87	1.85	3.5	4.18	1.57	83.61	46.51	1.468	1.757	0.1302	0							0h vs 5h	2.22e-08	0.014	0.033	1	6.31e-07	2.01e-05
2	S2	x	x	x	x	x	x	x	x	x	x	x	x	x	0.9396	1.317	0.06076	x							0h vs 8h	5.56e-05	0.69	0.337	1	1.95e-07	2.92e-06
2	S5	x	x	x	x	x	x	x	x	x	x	x	x	x	0.7431	1.666	0.2957	x		t-test	comparison	t-test Exact p value	reported p value		0h vs 24h	0.512	1	1	0.924	2.27e-07	0.000143
2	S6	x	x	x	x	x	x	x	x	x	x	x	x	x	0.6648	1.555	0.05536	x		Putrescene	0mg/0% vs 1mg/0%	0.796	p>0.05
2	UT43	7	1% DFMO	15	15	11.66	15	15	6.12	9.82	4.16	15	235.3	91.76	0.31454	x	x	23.824		Spermidine	0mg/0% vs 1mg/0%	0.175	p>0.05
2	UT44	7	1% DFMO	15	8.6156	4.55	5.58	6.85	6.47	2.72	10.6	6.98	192.4	56.38	0.185264	x	x	11.269		Spermine	0mg/0% vs 1mg/0%	0.13	p>0.05
2	UT47	7	1% DFMO	15	15	9.82	6.85	2.88	3.06	6.1	4.55	4.24	120.8	57.88	0.211724	x	x	8.191
2	UT48	7	1% DFMO	15	15	15	6.12	2.25	3.06	7.38	11.05	11.66	246.9	73.19	0.207818	x	x	26.126
2	UT49	7	1% DFMO	15	15	15	15	15	15	15	15	15	360	120	0.144742	x	x	30.77		t-test	comparison	t-test Exact p value	reported p value
2	UT50	7	1% DFMO	15	15	11.66	4.93	3.06	3.06	2.25	3.39	7.84	130.5	54.77	0.24209	x	x	9.386		Putrescene	1mg/0% vs 2mg/0%	0.125	p>0.05
2	UT51	7	1% DFMO	15	4.47	4.93	8.34	2.67	3.68	3.39	3.06	5.16	101.5	40.62	0.204542	x	x	92.686		Spermidine	1mg/0% vs 2mg/0%	0.229	p>0.05
2	UT52	7	1% DFMO	15	2.72	13.04	7.66	4.97	4.55	2.72	0.71	4.47	80.02	46.11	0.2276	x	x	49.878		Spermine	1mg/0% vs 2mg/0%	0.487	p>0.05
2	UT57	8	1% DFMO	15	5.76	3.68	2.72	5.58	2.25	7.66	1.06	5.58	90.27	39.3	0.392282	x	x	71.778
2	UT58	8	1% DFMO	15	15	1.58	4.16	4.01	1.85	4.01	13.85	8.66	231.3	56.29	0.4103	x	x	36.525
2	UT59	8	1% DFMO	15	15	13.85	9.82	4.55	8.66	15	4.97	7.38	180.9	83.04	0.642896	x	x	29.622		t-test	comparison	t-test Exact p value	reported p value
2	UT60	8	1% DFMO	15	3.39	15	4.14	4.97	15	9.82	5.58	2.25	131.5	66.53	0.224702	x	x	65.932		Putrescene	0mg/0% vs 2mg/0%	0.487	p>0.05
0	UT67	x	x	x	x	x	x	x	x	x	x	x	x	x	1.102	1.843	0.07555	x		Spermidine	0mg/0% vs 2mg/0%	0.632	p>0.05
0	UT68	x	x	x	x	x	x	x	x	x	x	x	x	x	0.8436	0.4616	0.05874	x		Spermine	0mg/0% vs 2mg/0%	0.187	p>0.05
0	UT69	x	x	x	x	x	x	x	x	x	x	x	x	x	0.2678	1.271	0.02631	x
			hours post 14G2a injection	0h	0.5h	1h	2h	3h	4h	5h	8h	24h	AUC24	AUC8	Putrescene	Spermidine	Spermine	DFMO		ANOVA	comparison	ANVOA p value	reported p value
		1 mg/kg 14G2a/ 0% DFMO	Mean 1-60	14.8807	10.3	8.80571	7.39357	7.14143	7.55786	5.62643	7.98643	11.5214	216.857	68.0236	0.679464	1.60759	0.102603	0		Putrescene	0%: 0 mg vs 1 mg vs 2 mg	p=0.314	p>0.05
			median	15	12.245	6.935	6.14	6.045	6.74	3.95	8.305	14.425	191.4	70.035	0.53305	1.468	0.097465	0		Putrescene	0.25% (1 mg/kg) vs 0.5% (1 mg/kg) vs 1% (1 mg/kg) vs 1% (2 mg/kg)	p=0.643	p>0.05
			min	13.33	3.11	2.67	2.25	0.44	1.41	1.87	0.98	4.97	100.8	32.12	0.2201	0.9672	0.03926	0		Spermidine	0%: 0 mg vs 1 mg vs 2 mg	p=0.225	p>0.05
			max	15	15	15	15	15	15	15	15	15	351.9	111.9	1.134	2.466	0.2053	0		Spermine	0%: 0 mg vs 1 mg vs 2 mg	p=0.264	p>0.05
			stdev	0.446326	5.09641	4.94244	4.37067	5.38308	5.58338	4.43613	5.00024	4.27901	78.3882	27.0062	0.334889	0.411399	0.0507979	0
			stderror	0.119286	1.36207	1.32092	1.16811	1.43869	1.49222	1.18561	1.33637	1.14361	20.9501	7.21771	0.0895029	0.109951	0.0135763	0		t-test	comparison	t-test Exact p value	reported p value
			count	14	14	14	14	14	14	14	14	14	14	14	14	14	14	14		AUC8h DFMO	1mg/0% vs 2mg/0%	0.0167867	p<0.05
			One-way repeated masures ANOVA vs pretreatment.		p<0.05	p<0.001	p<0.001	p<0.001	p<0.001	p<0.001	p<0.001	p>0.05								AUC24h DFMO	1mg/0% vs 2mg/0%	6.57173e-05	p<0.05
			hours post 14G2a injection	0	0.5	1	2	3	4	5	8	24	AUC24	AUC8	Putrescene	Spermidine	Spermine	DFMO
		1 mg/kg 14G2a/ 0.25% DFMO	Mean 1-60	14.885	13.917	10.336	8.42	9.892	10.131	9.664	11.527	11.901	273.41	87.515	0.346783	x	x	17.7743
			median	15	15	11.13	8.09	11.19	10.15	9.74	15	15	303.4	86.67	0.32021	x	x	10.783
			min	13.85	6.12	2.72	0.95	2.25	6.09	2.25	4.16	6.09	122.6	47.98	0.198872	x	x	2.904
			max	15	15	15	15	15	15	15	15	15	360	120	0.5615	x	x	45.904
			stdev	0.363662	2.80729	4.75781	6.29335	5.52606	3.20728	4.50509	4.78876	4.12792	89.6402	27.2577	0.133499	x	x	16.0248
			stderror	0.115	0.887744	1.50455	1.99013	1.74749	1.01423	1.42464	1.51434	1.30536	28.3467	8.61964	0.0422161	x	x	5.0675
			count	10	10	10	10	10	10	10	10	10	10	10	10	x	x	10
			One-way repeated masures ANOVA vs pretreatment.		p>0.05	p>0.05	p<0.001	p<0.05	p<0.05	p<0.05	p>0.05	p>0.05
			hours post 14G2a injection	0	0.5	1	2	3	4	5	8	24	AUC24	AUC8	Putrescene	Spermidine	Spermine	DFMO
		1 mg/kg 14G2a/ 0.5% DFMO	Mean 1-60	15	13.358	9.756	9.908	10.472	7.663	8.526	9.997	13.054	262.25	83.718	0.309966	x	x	16.5148
			median	15	15	11.835	10.27	15	7.115	8.36	12.41	15	266.95	76.535	0.324116	x	x	16.5315
			min	15	7.38	1.17	3.68	0.99	1.87	1.41	2	3.85	102.3	51.03	0.155654	x	x	8.068
			max	15	15	15	15	15	15	15	15	15	357.7	118.9	0.42416	x	x	34.735
			stdev	0	2.78533	5.63508	4.78068	6.0506	4.77049	5.34069	5.64039	3.93053	81.9926	22.2512	0.0895007	x	x	8.52699
			stderror	0	0.8808	1.78197	1.51178	1.91337	1.50856	1.68887	1.78365	1.24294	25.9283	7.03643	0.0283026	x	x	2.69647
			count	10	10	10	10	10	10	10	10	10	10	10	10	x	x	10
			One-way repeated masures ANOVA vs pretreatment.		p>0.05	p>0.05	p>0.05	p>0.05	p<0.05	p<0.05	p>0.05	p>0.05
			hours post 14G2a injection	0	0.5	1	2	3	4	5	8	24	AUC24	AUC8	Putrescene	Spermidine	Spermine	DFMO
		1 mg/kg 14G2a/1.0% DFMO	Mean 1-60	14.8562	15	12.5125	11.4962	9.545	11.17	11.74	11.7237	10.4512	271.287	95.84	0.2945	0.960488	0.117536	31.3307
			median	15	15	13.01	15	10.745	15	15	15	11.295	303.5	100.075	0.338	0.6433	0.11625	26.3075
			min	13.85	15	8.66	4.92	1.57	1.19	4.93	1.77	2.92	114.6	56.75	0.1952	0.2682	0.01166	9.697
			max	15	15	15	15	15	15	15	15	15	358.5	118	0.3741	2.37	0.2097	76.127
			stdev	0.406586	0	2.53002	4.85348	6.02689	5.75534	4.54687	5.25422	5.04947	93.1532	20.7875	0.0772939	0.688527	0.0655706	20.1109
			stderror	0.14375	0	0.894497	1.71596	2.13083	2.03482	1.60756	1.85765	1.78526	32.9346	7.3495	0.0292144	0.243431	0.0231827	7.11027
			count	8	8	8	8	8	8	8	8	8	8	8	7	8	8	8
			One-way repeated masures ANOVA vs pretreatment.		p>0.05	p>0.05	p>0.05	p>0.05	p>0.05	p>0.05	p>0.05	p>0.05
			hours post 14G2a injection	0h	0.5h	1h	2h	3h	4h	5h	8h	24h	AUC24	AUC8	Putrescene	Spermidine	Spermine	DFMO
		2 mg/kg 14G2a, 0% DFMO	Mean 1-60	15	12.3967	6.76	5.35833	2.87667	2.42667	4.03	3.455	3.53	94.8133	46.57	0.967917	1.3705	0.114027	0
			median	15	15	5.16	4.125	3.055	2.125	3.485	3.215	3.06	83.515	45.92	0.7834	1.3575	0.1203	0
			min	15	2.72	1.6	2	1.57	1.57	2.25	1.19	1.57	67.33	33.63	0.6296	0.991	0.04535	0
			max	15	15	13.85	11.66	4.24	4.01	6.46	6.1	6.1	131.6	61.76	1.468	1.757	0.1898	0
			stdev	0	4.92524	4.34928	3.46864	1.02172	0.893547	1.5725	1.98596	1.82695	25.9019	9.11551	0.387075	0.278485	0.0492873	0
			stderror	0	2.01072	1.77559	1.41607	0.417114	0.364789	0.641971	0.810764	0.745851	10.5744	3.72139	0.158023	0.113691	0.0201214	0
			count	6	6	6	6	6	6	6	6	6	6	6	6	6	6	6
			One-way repeated masures ANOVA vs pretreatment.		p>0.05	p<0.001	p<0.001	p<0.001	p<0.001	p<0.001	p<0.001	p<0.001
			hours post 14G2a injection	0	0.5	1	2	3	4	5	8	24	AUC24	AUC8	Putrescene	Spermidine	Spermine	DFMO
		2 mg/ kg 14G2a, 1% DFMO	Mean 1-60	15	10.8296	9.98083	7.52667	5.9825	6.06333	7.15583	6.49833	7.85167	175.116	65.4892	0.284042	x	x	37.9989
			median	15	15	11.66	6.485	4.76	4.115	6.74	4.76	7.18	156.2	57.13	0.226151	x	x	30.196
			min	15	2.72	1.58	2.72	2.25	1.85	2.25	0.71	2.25	80.02	39.3	0.144742	x	x	8.191
			max	15	15	15	15	15	15	15	15	15	360	120	0.642896	x	x	92.686
			stdev	0	5.342	4.96212	4.00587	4.417	4.61188	4.53446	4.86989	4.1187	82.5451	23.4527	0.138941	x	x	26.8688
			stderror	0	1.5421	1.43244	1.15639	1.27508	1.33133	1.30899	1.40582	1.18897	23.8287	6.7702	0.0401089	x	x	7.75636
			count	12	12	12	12	12	12	12	12	12	12	12	12	x	x	12
			One-way repeated masures ANOVA vs pretreatment.		p>0.05	p<0.05	p<0.001	p<0.001	p<0.001	p<0.001	p<0.001	p<0.001
			hours post 14G2a injection	0	0.5	1	2	3	4	5	8	24	AUC24	AUC8	Putrescene	Spermidine	Spermine	DFMO
		0 mg/ kg 14G2a, 0% DFMO	Mean 1-60	x	x	x	x	x	x	x	x	x	x	x	0.7378	1.19187	0.0535333	x
			median	x	x	x	x	x	x	x	x	x	x	x	0.8436	1.271	0.05874	x
			min	x	x	x	x	x	x	x	x	x	x	x	0.2678	0.4616	0.02631	x
			max	x	x	x	x	x	x	x	x	x	x	x	1.102	1.843	0.07555	x
			stdev	x	x	x	x	x	x	x	x	x	x	x	0.427045	0.694092	0.0250295	x
			stderror	x	x	x	x	x	x	x	x	x	x	x	0.246555	0.400734	0.0144508	x
			count	x	x	x	x	x	x	x	x	x	x	x	3	3	3	x
			hours post 14G2a injection	0	0.5	1	2	3	4	5	8	24	AUC24	AUC8	Putrescene	Spermidine	Spermine	DFMO
		1% DFMO/1 mg + 2 mg 14G2a	Mean 1-60	x	x	x	x	x	x	x	x	x	x	x	x	x	x	35.3316
			median	x	x	x	x	x	x	x	x	x	x	x	x	x	x	29.68
			min	x	x	x	x	x	x	x	x	x	x	x	x	x	x	8.191
			max	x	x	x	x	x	x	x	x	x	x	x	x	x	x	92.686
			stdev	x	x	x	x	x	x	x	x	x	x	x	x	x	x	24.0458
			stderror	x	x	x	x	x	x	x	x	x	x	x	x	x	x	5.37681
			count	x	x	x	x	x	x	x	x	x	x	x	x	x	x	20
